# Supplementary material for: Oncogenic Role of ADAM32 in Hepatoblastoma: A Potential Molecular Target for Therapy
Source: Cancers (Basel). 2022 Sep 28;14(19):4732. doi: 10.3390/cancers14194732 (PMC9562177; doi:10.3390/cancers14194732)
Supplement: Supplementary file 1 [file cancers-14-04732-s001.zip]

Archive with 1 entries (1 files):
- cancers-1932682-supplementary.pdf
